# Supplementary material for: Revisiting glucose uptake and metabolism in schistosomes: new molecular insights for improved schistosomiasis therapies
Source: Front Genet. 2014 Jun 11;5:176. doi: 10.3389/fgene.2014.00176 (PMC4052099; doi:10.3389/fgene.2014.00176)
Supplement: Supplementary file 1 [file DataSheet1.ZIP]

Archive with 5 entries (5 files):
- Supp Table 2.DOC
- Supp Table 3.DOC
- Supp Fig 1.PDF
- Supp Mat captions.pdf
- Supp Table 1.DOC
